# Supplementary material for: Intra-abdominal hematomas and identifiable risk factors in patients receiving subcutaneous enoxaparin
Source: PLoS One. 2024 Apr 16;19(4):e0301906. doi: 10.1371/journal.pone.0301906 (PMC11020830; doi:10.1371/journal.pone.0301906)
Supplement: S1 File — (ZIP) [file pone.0301906.s001.zip]

Archive with 1 entries (1 files):
- Rectus Sheath Hematoma Excel Sheet - covid -pts deidentified.xlsx
