# Supplementary material for: Intra-abdominal hematomas and identifiable risk factors in patients receiving subcutaneous enoxaparin
Source: PLoS One. 2024 Apr 16;19(4):e0301906. doi: 10.1371/journal.pone.0301906 (PMC11020830; doi:10.1371/journal.pone.0301906)
Supplement: S1 File — (ZIP) [file pone.0301906.s001.zip › Rectus Sheath Hematoma Excel Sheet - covid -pts deidentified.xlsx]

## Sheet: Sheet1
Encounter	Age	Hematoma Date	BMI	CrCl	Nephrotoxic Drugs	Dosed appropriately?	Treatment dosing	PPX dosing	Other antiplatelts or anticoag	how many days treatment prior to hematoma	Antidote	IR required?	Transfusion 3d before event	Transfusions 3d following event	Survival	IV contrast	Covid
1	72F	2020-02-25	29.1	30.95	Vancomycin	70 mg Q12 (70 kg, dosed for a fib) then 70 q24 starting on 2/23/2020)		NO	Eliquis at home, steroids	2/21-2/25 (on eliquis at home)	No	No	No	No	Yes		N/A
2		2020-03-03	27.7	<10	Vancomycin, Zosyn,	not on lovenox?			Warfarin at home, aspirin)						No
3		subdural hematoma due to MVA
4	91F	2020-03-14	25.3	31.6	Vanco, Zosyn		NO	YES (40 Q24, then 30 Q24 on 3/13-3/14)	No	3/1-3/14)	No	no	No	3 units PRBC, 6 units FFP	Yes		N/A
5		2020-04-04				lovenox given after hematoma identified
6		2020-05-12	Right pelvic hematoma			No lovenox
7	81M	2020-06-08	24.4	27.82	lisinopril, furosemide		Yes (60 mg Q24, 65 mg QBID)	No	Warfarin	6/3-6/4	No	No	No	No	Yes		N/A
8	58M	2020-06-09	24.9	86	lisinopril		YES (75 mg Q12)	no	aspirin,	6/6-6/9	No	No	No	4 units PRBC	Yes -later expired in July		Not detected
9	67M	2020-06-15	39.2	40.9	n/a		No	Yes (40 mg Q24)	aspirin, plavix	6/14-6/15	No	Yes	No	No	Yes		N/A
10					no lovenox at time of hematoma
11	87M	2020-06-29	21.9	23.5	N/A		Yes (70 mg Q12)	NO		6/26-6/29	No	No	No	4 units PRBC, 2 units FFP	No expired 7/5/20		positive
12
13					No lovenox at time of hematoma					5/20-5/21
14		2020-07-09			Lovenox after hematoma					7/13-7/16
15	79M	7/24/2020, 7/19/2020	17	64.69	Vanco	40 mg Q24	NO	YES	Aspirin, heparin flushes?	7/15-7/19	No - Topical thrombin	Embolized x2	No	7 units blood, 1 units platelets	Yes		Negative
16		2020-08-08			Diagnosed with retroperitoneal hematoma upon arrival to ED, not on lovenox at home				Warfarin at home	8/17-8/17
17	69F	2021-08-27	33.8	55.5	Vanc, micafungin		NO	Yes (40 mg Q24 and 30 mg Q24)		8/10-8/12, 8/16-8/18-9/25	No	Yes	No	No	Yes		Not detected
18	76F	2020-09-05	22.4	36.1	DC from hospital 5 days before and then returns to ED where they find rectus sheath hematoma, ultimately DC without overnight stay					8/28-9/1	No	No	No	No	Yes		Negative
19		Spleenectomy?								9/10-9/11
20										9/19-9/22, 9/25-9/27
21		Hematoma from fall								warfarin no lovenox
22	85F	9/30/2020 (fell prior to coming in 9/27/2020)	25.3	27.8	n/a		No	Yes(40 SQQ24)	none	9/29-9/29	No	No	1 unit blood	6 units blood	Yes - later expired 11/3/2020		Not detected
23	69M	2020-10-04	49.4	24.2	Vanco, merem	150 mg Q12	Yes	No	Vanc	9/27-10/4	No	No	No	4 units blood	Yes- later expired 2/14/2021		N/A
24		rectus sheath hematoma 11/2/2020			No history of lovenox, history of heparin!!!				Eliquis, Plavix, aspirin
25	73M	11/27/2020 (retroperitoneal hematoma)	22.4	71.4	n/a		Yes (60 mg Q12)	No	none	11/19-11/26	No	No	2 units blood	2 units blood	No (expired 12/4/2020)		positive
26		bariatric surgery outside trauma leading to hematoma (lovenox x1 dose given)				40 mg Q24	No	Yes		12/15-12/18
27	61F	1/27/2021 (large retroperitoneal hematoma)	44.5	51.9	zosyn 3.375 Q6,	115 mg BID	Yes	No	none	1/11, 1/13-1/17, 1/19-1/22, 1/22-1/27	Yes (protamine 50 mg IV x 1 dose 1/27/2021)	Yes	No	4 units blood, 1 FFP, antipheresis	No (expired 1/27/2021)		Negative
28			temporal mismatch lovenox							5/24-5/25
29	79M	3/10/21 (rectus sheath hematoma)	26.4	30.86	n/a	40 Q24, 85 mg Q12	Yes	Yes	warfarin	3/7-3/8, 3/8-3/9 (lovenox at home too)	No	Yes	No	2 units blood	Yes		Negative
30	71M	3/12/2021 (edema versus intramural hematoma)				trauma from colectomy				2021-03-10	No	No		No	Yes
31		1) scraped leg on rocking chair causing hematoma per note? (4/17/2021), abdominal hematoma found 5/26/2021) temporal mismatch					Yes (100 mg Q12)	No		4/17/2021 (was on therapeutic lovenox at home??
32		Couldn’t find a hematoma?					No	Yes (40 mg SQ bedtime)		5/30/2021-6/11/2021
33	58F	5/28/2021 (rectus sheath hematoma)	25.7	19.55 (On dialysis)	n/a		Yes (75 mg Q24)	No	warfarin	5/17-5/19/21	No	No	No	No	Yes		N/A
34	56F	Left semi-pelvis hematoma 6/6/2021			temporal mismatch		No	Yes (40 mg Q24)	Was additionally on xarelto	5/19-5/21
35		Acute retroperitoneal hematomas (6/19/2021)								No lovenox?
36	53F	6/30/21 (rectus sheath hematoma)	50.8	76.1	Vanco (trough of 41),		Yes (145 BID)	Yes (40 mg Q24)	none	6/21 (lovenox 40) 6/26-6/30 (lovenox 145 BID)	No	Yes	No	No	No	Yes	positive
37	64F	7/29/2021 (muscular hematoma)	41.5	32.1	Vanco,	30 mg Q24, 40 mg Q24, 90 mg at bedtime, 90 mg BID	Yes	Yes	none	7/19 (30), 7/19-7/22 (40), 7/22-7/28 (90), 7/28-7/30 (90 BID)	No	No	No	5 units blood	yes (DC on hospice) -passed 2 days later		Negative
38										No lovenox
39										No lovenox (Eliquis at home)
40										No lovenox
41	57F	9/28/2021 (rectus sheath hematoma)	40	66.9	Vanco		full dose lovenox		none	No lovenox (assume lovenox at outside hospital)	No	Yes	No	6 units blood	Yes		N/A
42	58F	10/4/2021 (post-injection hematoma	32.9	57.5	n/a		Yes (80 mg BID)	No	also on warfarin	Lovenox @ home	No	No	No	No	Yes		N/A
43		2021-10-11								No lovenox
44										No lovenox
